# Supplementary material for: Predictors of Fasting Endogenous Erythritol and Erythronate Concentrations in Humans: Cross-Sectional and Post-Bariatric Surgery Analyses
Source: Int J Mol Sci. 2025 Oct 7;26(19):9763. doi: 10.3390/ijms26199763 (PMC12524650; doi:10.3390/ijms26199763)
Supplement: Supplementary file 1 [file ijms-26-09763-s001.zip]

Archive with 1 entries (1 files):
- ijms-3845676-supplementary.pdf
